# Supplementary material for: Virulence Characteristics and Molecular Typing of Carbapenem-Resistant ST15 Klebsiella pneumoniae Clinical Isolates, Possessing the K24 Capsular Type
Source: Antibiotics (Basel). 2023 Feb 28;12(3):479. doi: 10.3390/antibiotics12030479 (PMC10044539; doi:10.3390/antibiotics12030479)
Supplement: Supplementary file 1 [file antibiotics-12-00479-s001.zip]

Archive with 4 entries (4 files):
- Supplementary Table S1..pdf
- Supplementary Table S2a and b.pdf
- Supplementary Table S3..pdf
- Supplementary Table S4..pdf
